# Supplementary material for: Mechanisms behind idr1–1 mutation conferring osmotic-stress tolerance to rice seedlings as revealed by stage-based transcriptomes
Source: Front Plant Sci. 2026 May 13;17:1815995. doi: 10.3389/fpls.2026.1815995 (PMC13212348; doi:10.3389/fpls.2026.1815995)
Supplement: Supplementary file 2 [file Table1.xlsx]

## Sheet: Sheet1
Supplementary Table S1 Primers used for the qRT-PCR, Y2H and LCI assays
Gene ID	Primer name	Primer sequence (5' to 3')	Purposes
LOC_Os04g14680	q-Apx3-F	GACGAAGACGGGAGGGCCCA	qRT-PCR
LOC_Os04g14680	q-Apx3-R	CCCGAGAGTATGGCCGCCTGA
LOC_Os12g07820	q-Apx6-F	ACCACGGAGCAGCGAACCACTC	qRT-PCR
LOC_Os12g07820	q-Apx6-R	CATGCCACCCTAACCGAACCAGG
LOC_Os07g46990	q-SODcc2-F	TGGGCAACTCGCAGATCGCC	qRT-PCR
LOC_Os07g46990	q-SODcc2-R	GCCCTGGCTTGAGCCCAGAG
LOC_Os07g48010	q-OsPOX8.1-F	CTGCTCCAAAGTGAACTAATAATTAAGTAAAG	qRT-PCR
LOC_Os07g48010	q-OsPOX8.1-R	CCCAGCCTTATTCCCAAATTT
LOC_Os01g32730	q-OsFLU1-F	CGTCAGATAAATGCAGCACTG	qRT-PCR
LOC_Os01g32730	q-OsFLU1-R	TTGTCGTAGAACTTGCCTGC
LOC_Os03g55590	q-OsHHO3-F	ACTTTAGGAGGGAGGAAAGG	qRT-PCR
LOC_Os03g55590	q-OsHHO3-R	TCATTTTCGGACATAGCCTTCC
LOC_Os04g52130	q-OsRLIN1-F	AGGACACTCCATTTACTGAGG	qRT-PCR
LOC_Os04g52130	q-OsRLIN1-R	ATGCACGCGTCAAGAAGTTTC
LOC_Os07g40690	q-NADPH HC-F	ATCGGCCAGGAGTCTTACC	qRT-PCR
LOC_Os07g40690	q-NADPH HC-R	CCCCATACTTGTATCTGAACC
LOC_Os04g48270	q-OsFBX148-F	AAGGCTATGGCAATCACAGG	qRT-PCR
LOC_Os04g48270	q-OsFBX148-R	TATTGCGACGTAGCTTGCTG
LOC_Os03g12890	q-BCAT2-F	TGCAACCTCTTCATCGTCAAGG	qRT-PCR
LOC_Os03g12890	q-BCAT2-R	TAACGTGTCATGTCCAGTCC
LOC_Os05g45440	q-OsS40-14-F	GGAACTGGAGATACGGTGG	qRT-PCR
LOC_Os05g45440	q-OsS40-14-R	AGCACCGAGTTGCGCAGG
LOC_Os08g44400	q-OsGRX20-F	TGGATATTCGGTATCGCTGG	qRT-PCR
LOC_Os08g44400	q-OsGRX20-R	GTTTGGATCCACCATGTAAGG
LOC_Os10g36650	q-Actin1-F	ACAGGTATTGTGTTGGACTCTGG	qRT-PCR
LOC_Os10g36650	q-Actin1-R	AGTAACCACGCTCCGTCAGG
LOC_Os02g55560	OsPP2C27-AD-F	gccatggaggccagtgaattcATGTGCGTGGAGGAACTCGA	Y2H
LOC_Os02g55560	OsPP2C27-AD-R	atgcccacccgggtggaattcTTGGCCTTCCAGGAGCACC
LOC_Os03g12890	OsBCAT2-AD-F	gccatggaggccagtgaattcATGGCTGCTGCTGCTGCTG	Y2H
LOC_Os03g12890	OsBCAT2-AD-R	atgcccacccgggtggaattcATCTATTGCCACTGTCCATCCTTT
LOC_Os04g45834	OsS40-5-AD-F	gccatggaggccagtgaattcATGTCCAAGCCCGATCGC	Y2H
LOC_Os04g45834	OsS40-5-AD-R	atgcccacccgggtggaattcCAGGTCGAGGAAGCCGGT
LOC_Os05g45440	OsS40-14-AD-F	gccatggaggccagtgaattcATGGCGATGGTGGTGGAGG	Y2H
LOC_Os05g45440	OsS40-14-AD-R	atgcccacccgggtggaattcTCCTTCGATGAACCCGGTC
LOC_Os08g44400	OsGRX20-AD-F	gccatggaggccagtgaattcATGGCGGCCACCGCGC	Y2H
LOC_Os08g44400	OsGRX20-AD-R	atgcccacccgggtggaattcAGCCGCATATGTGGCCCTCAGG
LOC_Os01g20110	OsAlR3-AD-F	gccatggaggccagtgaattcATGGCCGCCCGCGCG	Y2H
LOC_Os01g20110	OsAlR3-AD-R	atgcccacccgggtggaattcCTCTTCTGAATCTTCGTCGTCCTC
LOC_Os01g31110	OsCAF1-AD-F	gccatggaggccagtgaattcATGGCAACTAGCCACCTCACC	Y2H
LOC_Os01g31110	OsCAF1-AD-R	atgcccacccgggtggaattcAGCCAGTAATTTAGCAAGTTCATCTACT
LOC_Os01g32730	OsFLU1-AD-F	gccatggaggccagtgaattcATGGAGCTCCTCCTGCGTCC	Y2H
LOC_Os01g32730	OsFLU1-AD-R	atgcccacccgggtggaattcGTCATTCTCCAGTCTTGCGATGT
LOC_Os01g63220	OsFLN1-AD-F	gccatggaggccagtgaattcATGGCCATGGCGGCCTCC	Y2H
LOC_Os01g63220	OsFLN1-AD-R	atgcccacccgggtggaattcCCACATAGAAGGCACATATACTTGC
LOC_Os01g70940	OsHAK2-AD-F	gccatggaggccagtgaattcATGGACGCCGAGGCCGGCG	Y2H
LOC_Os01g70940	OsHAK2-AD-R	atgcccacccgggtggaattcCACTTGGTACGCCATTCCAAC
LOC_Os02g02860	OsGluRS-AD-F	gccatggaggccagtgaattcATGATGGCGGCGGCAATG	Y2H
LOC_Os02g02860	OsGluRS-AD-R	atgcccacccgggtggaattcTCGAGAAGCAGGAACGGCA
LOC_Os02g03580	OsbZIP13-AD-F	gccatggaggccagtgaattcATGGGTACTAATGATCCTGGCACG	Y2H
LOC_Os02g03580	OsbZIP13-AD-R	atgcccacccgggtggaattcAGGCGCATCATTAGGCTGAG
LOC_Os02g50350	OsDHODH1-AD-F	gccatggaggccagtgaattcATGGAGTCGCTGACTCTCCGG	Y2H
LOC_Os02g50350	OsDHODH1-AD-R	atgcccacccgggtggaattcGTTGGACACCATGCTTTCTGTCT
LOC_Os03g29240	OsRRA3-AD-F	gccatggaggccagtgaattcATGGCGGACGCCACGCAC	Y2H
LOC_Os03g29240	OsRRA3-AD-R	atgcccacccgggtggaattcGACCTTTCTGCAGACGTCTCCC
LOC_Os03g55590	OsHHO3-AD-F	gccatggaggccagtgaattcATGGGGCTGGACGTGGGG	Y2H
LOC_Os03g55590	OsHHO3-AD-R	atgcccacccgggtggaattcTTTTCGGACATAGCCTTCCG
LOC_Os03g61260	OsPRPL18-AD-F	gccatggaggccagtgaattcATGCTCGCCTCGCCGG	Y2H
LOC_Os03g61260	OsPRPL18-AD-R	atgcccacccgggtggaattcGAAATCAAGCCCATTCTCTCTAGC
LOC_Os04g36800	OsKASI-2-AD-F	gccatggaggccagtgaattcATGCAGGCGCACGCCCA	Y2H
LOC_Os04g36800	OsKASI-2-AD-R	atgcccacccgggtggaattcTGGCTTGAATGGCGCAAA
LOC_Os04g52130	OsRLIN1-AD-F	gccatggaggccagtgaattcATGGCGCCCTCTCTCCTCA	Y2H
LOC_Os04g52130	OsRLIN1-AD-R	atgcccacccgggtggaattcGAGATCGAGCCATTCCTTTGG
LOC_Os07g15460	OsNRAMP1-AD-F	gccatggaggccagtgaattcATGGGGGTGACGAAGGCG	Y2H
LOC_Os07g15460	OsNRAMP1-AD-R	atgcccacccgggtggaattcCACGGGTGGCTCTTTGCTG
LOC_Os07g40690	NADPH HC-AD-F	gccatggaggccagtgaattcATGGTAAGCTGCAGGGTGTGT	Y2H
LOC_Os07g40690	NADPH HC-AD-R	atgcccacccgggtggaattcCAGCAATCCCATTCTCTTGGCG
LOC_Os10g34180	Osjl0gBTF3-AD-F	gccatggaggccagtgaattcATGAATGTTGACAAGCTCAAGAAGA	Y2H
LOC_Os10g34180	Osjl0gBTF3-AD-R	atgcccacccgggtggaattcTGATTCCTTTTTCTCTTCTGCTGC
LOC_Os04g48270	OsFBX148-AD-F	gccatggaggccagtgaattcATGGGGGCGGGGGCGT	Y2H
LOC_Os04g48270	OsFBX148-AD-R	atgcccacccgggtggaattcCTTGCAGATTGTGCAGTCCTCATGTCG
LOC_Os03g61120	OASA1-AD-F	gccatggaggccagtgaattcATGGCCAGCCTCGTGCTC	Y2H
LOC_Os03g61120	OASA1-AD-R	atgcccacccgggtggaattcCTCATCTACGAATGTAGACTCGGC
LOC_Os07g47300	OsObgC1-AD-F	gccatggaggccagtgaattcATGGCGCCGGCCGTCG	Y2H
LOC_Os07g47300	OsObgC1-AD-R	atgcccacccgggtggaattcGCCAAATTCAGGCCATCTGACAGAGTCA
LOC_Os05g26890	IDR1-BD-F	atggccatggaggccgaattcATGGGCTCATCCTGTAGCAGAT	Y2H
LOC_Os05g26890	IDR1-BD-R	tcgacggatccccgggaattcAGTTCCTTCCCTGGAGCGTC
LOC_Os05g26890	IDR1-nLUC-F	acgggggacgagctcggtaccATGGGCTCATCCTGTAGCAGAT	Split-LUC
LOC_Os05g26890	IDR1-nLUC-R	atttgttggatcccgggtaccAGTTCCTTCCCTGGAGCGTC
AT4G31720	STG1a-nLUC-F	acgggggacgagctcggtaccATGAATCACGGCCAACAA	Split-LUC
AT4G31720	STG1a-nLUC-R	atttgttggatcccgggtaccCTATTCGTCCCTTGTTGC
AT5G51700	RAR1-cLUC-F	cgagaagctcgagtagtcgacATGGAAGTAGGATCTGCA	Split-LUC
AT5G51700	RAR1-cLUC-R	acgaaagctctgcaggtcgacTCAGACCGCCGGATCAGGG
LOC_Os01g32730	OsFLU1-cLUC-F	cgagaagctcgagtagtcgacATGGAGCTCCTCCTGCGTCC	Split-LUC
LOC_Os01g32730	OsFLU1-cLUC-R	acgaaagctctgcaggtcgacTCAGTCATTCTCCAGTCTTGCGAT
LOC_Os03g55590	OsHHO3-cLUC-F	cgagaagctcgagtagtcgacATGGGGCTGGACGTGGGG	Split-LUC
LOC_Os03g55590	OsHHO3-cLUC-R	acgaaagctctgcaggtcgacTCATTTTCGGACATAGCCTTCCGAC
LOC_Os04g52130	OsRLIN1-cLUC-F	cgagaagctcgagtagtcgacATGGCGCCCTCTCTCCTCA	Split-LUC
LOC_Os04g52130	OsRLIN1-cLUC-R	acgaaagctctgcaggtcgacTCAGAGATCGAGCCATTCCT
LOC_Os07g40690	NADPH HC-cLUC-F	cgagaagctcgagtagtcgacATGGTAAGCTGCAGGGTGTGT	Split-LUC
LOC_Os07g40690	NADPH HC-cLUC-R	acgaaagctctgcaggtcgacTCACAGCAATCCCATTCTCTTGGCG
LOC_Os05g45440	OsS40-14-cLUC-F	cgagaagctcgagtagtcgacATGGCGATGGTGGTGGAGG	Split-LUC
LOC_Os05g45440	OsS40-14-cLUC-R	acgaaagctctgcaggtcgacTCATCCTTCGATGAACCCGGTC
