# Supplementary material for: Mechanisms behind idr1–1 mutation conferring osmotic-stress tolerance to rice seedlings as revealed by stage-based transcriptomes
Source: Front Plant Sci. 2026 May 13;17:1815995. doi: 10.3389/fpls.2026.1815995 (PMC13212348; doi:10.3389/fpls.2026.1815995)
Supplement: Supplementary file 3 [file Table2.xlsx]

## Sheet: Overlapping Up-Early
A list of 38 upregulated genes co-regulated by idr1-1 mutation and osmotic stress at the early stage of PEG treatments.
Gene_ID
LOC_Os05g48200
LOC_Os02g58120
LOC_Os01g67570
LOC_Os05g44300
LOC_Os07g29330
LOC_Os02g33070
LOC_Os03g62690
LOC_Os03g60840
LOC_Os06g48500
LOC_Os12g02200
LOC_Os02g32860
LOC_Os12g25200
LOC_Os10g35070
LOC_Os11g32260
LOC_Os01g05060
LOC_Os06g06080
LOC_Os05g48340
LOC_Os03g04100
LOC_Os02g39930
LOC_Os11g02240
LOC_Os03g63950
LOC_Os02g46473
LOC_Os12g31860
LOC_Os03g61120
LOC_Os07g47300
LOC_Os05g28740
LOC_Os05g12630
LOC_Os02g44820
LOC_Os06g12370
LOC_Os02g22020
LOC_Os05g12640
LOC_Os12g32280
LOC_Os05g12400
LOC_Os04g48270
LOC_Os01g73110
LOC_Os03g16780
LOC_Os03g45194
LOC_Os05g50850

## Sheet: Overlapping Down-Early
A list of 6 downregulated genes co-regulated by idr1-1 mutation and osmotic stress at the early stage of PEG treatments.
Gene_ID
LOC_Os03g22634
LOC_Os07g10850
LOC_Os05g05020
LOC_Os08g33740
LOC_Os05g05030
LOC_Os03g28260

## Sheet: Overlapping Up-Middle
A list of 227 upregulated genes co-regulated by idr1-1 mutation and osmotic stress at the Middle stage of PEG treatments.
Gene_ID
LOC_Os05g12640
LOC_Os11g02240
LOC_Os12g25200
LOC_Os03g60840
LOC_Os08g12780
LOC_Os02g22020
LOC_Os02g58120
LOC_Os09g26810
LOC_Os05g50850
LOC_Os06g46930
LOC_Os02g13304
LOC_Os01g05080
LOC_Os09g36990
LOC_Os07g47300
LOC_Os12g29570
LOC_Os02g32860
LOC_Os08g41890
LOC_Os07g29330
LOC_Os10g28200
LOC_Os06g38056
LOC_Os12g32280
LOC_Os02g31030
LOC_Os01g67570
LOC_Os03g55590
LOC_Os11g32260
LOC_Os03g55670
LOC_Os02g53580
LOC_Os12g16690
LOC_Os09g12300
LOC_Os03g54040
LOC_Os01g66480
LOC_Os02g51790
LOC_Os02g43600
LOC_Os02g44820
LOC_Os04g35760
LOC_Os04g35030
LOC_Os04g36800
LOC_Os06g03830
LOC_Os05g01970
LOC_Os03g15020
LOC_Os06g33549
LOC_Os01g65904
LOC_Os02g51020
LOC_Os09g17930
LOC_Os01g20110
LOC_Os05g48340
LOC_Os04g52130
LOC_Os07g04500
LOC_Os01g05060
LOC_Os11g25330
LOC_Os07g04450
LOC_Os03g51000
LOC_Os01g70940
LOC_Os02g05890
LOC_Os01g56350
LOC_Os03g15260
LOC_Os01g73540
LOC_Os01g10800
LOC_Os03g34040
LOC_Os07g47290
LOC_Os03g61260
LOC_Os10g36210
LOC_Os05g39230
LOC_Os01g13690
LOC_Os07g43040
LOC_Os03g45194
LOC_Os06g23040
LOC_Os04g54320
LOC_Os03g29240
LOC_Os06g29180
LOC_Os03g29540
LOC_Os02g15900
LOC_Os08g40580
LOC_Os02g33070
LOC_Os07g43370
LOC_Os02g51000
LOC_Os08g40100
LOC_Os03g24020
LOC_Os09g31270
LOC_Os02g50350
LOC_Os08g03380
LOC_Os04g02780
LOC_Os03g12020
LOC_Os12g36194
LOC_Os03g02690
LOC_Os03g62690
LOC_Os07g02250
LOC_Os11g34210
LOC_Os02g02860
LOC_Os03g02980
LOC_Os03g50530
LOC_Os08g38170
LOC_Os10g35644
LOC_Os03g62630
LOC_Os02g09810
LOC_Os01g18210
LOC_Os03g31150
LOC_Os01g37510
LOC_Os01g65400
LOC_Os12g37610
LOC_Os02g43370
LOC_Os07g44660
LOC_Os10g32540
LOC_Os02g57670
LOC_Os01g54540
LOC_Os04g01540
LOC_Os03g60100
LOC_Os04g50110
LOC_Os02g36530
LOC_Os10g35810
LOC_Os03g02070
LOC_Os09g21250
LOC_Os07g35340
LOC_Os03g08480
LOC_Os02g29210
LOC_Os11g31430
LOC_Os01g03660
LOC_Os03g17580
LOC_Os06g40740
LOC_Os10g22039
LOC_Os01g37490
LOC_Os01g32730
LOC_Os02g53720
LOC_Os03g06460
LOC_Os09g25100
LOC_Os01g31110
LOC_Os05g49220
LOC_Os12g44230
LOC_Os04g39520
LOC_Os02g17360
LOC_Os10g06720
LOC_Os08g09760
LOC_Os11g06800
LOC_Os05g49320
LOC_Os07g15460
LOC_Os01g14670
LOC_Os11g37700
LOC_Os10g29760
LOC_Os03g18020
LOC_Os03g40550
LOC_Os08g42520
LOC_Os01g56880
LOC_Os07g04490
LOC_Os09g17690
LOC_Os05g09580
LOC_Os05g30010
LOC_Os06g19990
LOC_Os03g07990
LOC_Os01g73780
LOC_Os01g72370
LOC_Os11g11060
LOC_Os09g27660
LOC_Os06g50360
LOC_Os07g30670
LOC_Os01g62230
LOC_Os05g44330
LOC_Os01g59920
LOC_Os05g50950
LOC_Os06g27590
LOC_Os11g38910
LOC_Os10g34180
LOC_Os07g34950
LOC_Os11g40160
LOC_Os01g72350
LOC_Os07g38150
LOC_Os10g30550
LOC_Os03g12815
LOC_Os08g25390
LOC_Os03g61120
LOC_Os02g47610
LOC_Os03g56840
LOC_Os12g16670
LOC_Os01g31870
LOC_Os03g03020
LOC_Os01g63220
LOC_Os03g59340
LOC_Os01g64520
LOC_Os05g06340
LOC_Os03g04260
LOC_Os11g42500
LOC_Os10g22730
LOC_Os05g15150
LOC_Os03g44820
LOC_Os09g21460
LOC_Os12g04595
LOC_Os05g49130
LOC_Os07g12630
LOC_Os12g02040
LOC_Os05g29860
LOC_Os02g29500
LOC_Os02g03580
LOC_Os03g21900
LOC_Os03g48050
LOC_Os10g18480
LOC_Os07g40690
LOC_Os05g51610
LOC_Os12g41850
LOC_Os01g59060
LOC_Os03g13600
LOC_Os03g55990
LOC_Os06g47760
LOC_Os09g10600
LOC_Os02g38240
LOC_Os09g17940
LOC_Os02g46473
LOC_Os02g32615
LOC_Os04g41580
LOC_Os08g13380
LOC_Os06g11400
LOC_Os11g02080
LOC_Os02g54060
LOC_Os07g04410
LOC_Os10g04270
LOC_Os08g03630
LOC_Os12g10730
LOC_Os12g07880
LOC_Os11g31705
LOC_Os10g36860
LOC_Os08g06380
LOC_Os01g45914
LOC_Os09g29960
LOC_Os12g13340
LOC_Os09g34000
LOC_Os07g04480
LOC_Os11g42540
LOC_Os08g15460
LOC_Os12g03650

## Sheet: Overlapping Down-Middle
A list of 98 downregulated genes co-regulated by idr1-1 mutation and osmotic stress at the middle stage of PEG treatments.
Gene_ID
LOC_Os09g15810
LOC_Os01g63620
LOC_Os07g37230
LOC_Os01g01890
LOC_Os06g28194
LOC_Os11g08200
LOC_Os08g05480
LOC_Os02g57290
LOC_Os10g36000
LOC_Os05g37930
LOC_Os07g35880
LOC_Os04g28860
LOC_Os08g40850
LOC_Os01g61880
LOC_Os09g19510
LOC_Os06g14030
LOC_Os04g44530
LOC_Os09g39560
LOC_Os05g45440
LOC_Os03g04710
LOC_Os05g25840
LOC_Os03g12890
LOC_Os01g26210
LOC_Os06g09230
LOC_Os03g02830
LOC_Os06g40940
LOC_Os04g45834
LOC_Os01g53330
LOC_Os01g64960
LOC_Os01g51410
LOC_Os02g16070
LOC_Os05g42060
LOC_Os11g22350
LOC_Os12g05650
LOC_Os11g10310
LOC_Os02g55560
LOC_Os07g22930
LOC_Os10g22560
LOC_Os08g39300
LOC_Os02g35090
LOC_Os01g13300
LOC_Os05g35910
LOC_Os10g28030
LOC_Os02g49290
LOC_Os01g62780
LOC_Os05g45080
LOC_Os07g29410
LOC_Os09g19890
LOC_Os01g53020
LOC_Os08g13900
LOC_Os02g35000
LOC_Os06g48560
LOC_Os09g34100
LOC_Os01g56390
LOC_Os01g05800
LOC_Os01g13280
LOC_Os03g56370
LOC_Os02g13965
LOC_Os05g05140
LOC_Os08g44400
LOC_Os06g40930
LOC_Os09g21180
LOC_Os01g60080
LOC_Os10g29320
LOC_Os01g25990
LOC_Os12g19530
LOC_Os01g71840
LOC_Os10g42299
LOC_Os07g04110
LOC_Os10g42800
LOC_Os01g65010
LOC_Os06g43140
LOC_Os08g37940
LOC_Os01g66150
LOC_Os01g68450
LOC_Os08g21590
LOC_Os05g49910
LOC_Os03g59320
LOC_Os11g24090
LOC_Os12g44040
LOC_Os01g49230
LOC_Os05g11320
LOC_Os12g31400
LOC_Os01g64949
LOC_Os04g36730
LOC_Os01g08460
LOC_Os04g56710
LOC_Os11g32500
LOC_Os12g05290
LOC_Os06g06920
LOC_Os09g02770
LOC_Os08g01770
LOC_Os01g63393
LOC_Os09g14870
LOC_Os10g38272
LOC_Os03g49940
LOC_Os03g19240
LOC_Os11g37870
